# Supplementary material for: Comprehensive Genetic Study of Malignant Cervical Paraganglioma
Source: Int J Mol Sci. 2023 May 4;24(9):8220. doi: 10.3390/ijms24098220 (PMC10179044; doi:10.3390/ijms24098220)
Supplement: Supplementary file 1 [file ijms-24-08220-s001.zip]

Archive with 1 entries (1 files):
- ijms-2354185-supplementary.pdf
